# Supplementary material for: Biased social chromosome transmission in males of the fire ant Solenopsis invicta
Source: G3 (Bethesda). 2024 Dec 6;15(2):jkae289. doi: 10.1093/g3journal/jkae289 (PMC11797023; doi:10.1093/g3journal/jkae289)
Supplement: jkae289_Supplementary_Data [file jkae289_supplementary_data.zip]

Archive with 2 entries (2 files):
- Supplementary_Data_File_G3-2024-405556.xlsx
- Supplementary_Material_G3-2024-405556.pdf
