# Supplementary material for: Biased social chromosome transmission in males of the fire ant Solenopsis invicta
Source: G3 (Bethesda). 2024 Dec 6;15(2):jkae289. doi: 10.1093/g3journal/jkae289 (PMC11797023; doi:10.1093/g3journal/jkae289)
Supplement: jkae289_Supplementary_Data [file jkae289_supplementary_data.zip › Supplementary_Data_File_G3-2024-405556.xlsx]

## Sheet: maleweightgtypedata
Source Colony	Stage	Weight (mg)	GP9	Ploidy	Sol 42	Sol 49	C536‡	Cassidy	sunrise*	Sol i109*	Sol i126*	Sol i114*	C294*	Bertha*	Sol i129*	C27‡	Sol i120*
P21-15	pupa	11.44	B	1n	118	162	211	275										*Locus only utilized for several heavy haploid males with high chance to be diploid
P21-16	pupa	10.47	b	1n	118	156	211	239										‡- C27 and C536 primer sequences determined to be reversed in their initial description (Ascunce MS, Bouwma AM, Shoemaker D. 2009).
P21-16	pupa	11.05	b	1n	118	156	211	275
P21-16	pupa	11.88	b	1n	128	156	211	269
P21-16	pupa	10.99	b	1n	116	156	211	239
P21-16	pupa	11.33	b	1n	118	156	211	239
P21-16	pupa	11.28	b	1n	114	156	211	269
P21-16	pupa	11.32	b	1n	116	156	211	239
P21-16	pupa	11.98	B	1n	118	160	211	263
P21-16	pupa	12.84	B	1n	118	162	211	239
P21-16	pupa	10.69	b	1n	118	156	211	263
P21-17	pupa	10.35	B	1n	128	156	213	275
P21-17	pupa	9.27	b	1n	128	156	213	269
P21-17	pupa	11.59	B	1n	128	156	213	275
P21-17	pupa	8.49	b	1n	128	156	211	269
P21-17	pupa	12.54	B	1n	128	156	211	275
P21-17	pupa	11.89	B	1n	114	156	213	275
P21-20	adult	5.13	b	1n	128	162	213	239
P21-20	adult	5.04	b	1n	114	162	211	269
P21-20	adult	4.9	b	1n	114	156	211	239
P21-20	adult	5.08	b	1n	116	156	211	275
P21-20	adult	5.42	b	1n	116	144	211	239
P21-20	adult	7.33	bb	2n	138114	144144	211211	269269
P21-20	adult	5.75	b	1n	114	162	211	239
P21-20	adult	5.09	b	1n	118	156	211	239
P21-20	adult	4.29	b	1n	114	162	211	275
P21-20	adult	5.43	b	1n	114	162	211	269
P21-20	adult	2.93	b	1n	114	158	211	239
P21-20	adult	5.15	b	1n	128	138	211	239
P21-20	adult	5.82	b	1n	114	162	211	269
P21-20	adult	7.65	Bb	2n
P21-20	adult	8.05	Bb	2n
P21-20	adult	5.81	b	1n	140	138	207	263
P21-20	adult	7.26	bb	2n	114114	158156	211207	239239
P21-20	adult	5.03	b	1n	114	156	211	239
P21-20	adult	6.08	bb	2n	114114	158156	211207	239239
P21-20	adult	5.04	b	1n	140	156	211	242
P21-20	adult	4.98	b	1n	116	144	213	239
P21-20	adult	7.82	Bb	2n
P21-20	adult	4.03	b	1n	116	162	211	239
P21-20	adult	6.41	b	1n	116	144	211	275
P21-20	adult	4.82	b	1n	118	156	211	239
P21-20	adult	5.36	b	1n	116	156	211	239
P21-20	adult	5.83	B	1n	114	162	211	269
P21-20	adult	6.81	Bb	2n
P21-20	adult	7.78	bb	2n	138114	114144	211211	269239
P21-20	adult	7.75	Bb	2n
P21-20	adult	5.9	Bb	2n
P21-20	adult	6.31	b	1n	114	138	211	269
P21-20	adult	5.1	b	1n	126	138	211	269
P21-20	adult	6.08	b	1n	118	156	211	239
P21-20	adult	6.87	b	1n	116	144	213	269
P21-20	adult	5.61	b	1n	114	156	211	239
P21-20	adult	7.81	Bb	2n
P21-20	adult	5.06	Bb	2n
P21-20	adult	7.48	Bb	2n
P21-20	adult	7.56	Bb	2n
P21-20	adult	6.56	Bb	2n
P21-20	adult	7.51	Bb	2n
P21-20	pupa	11.16	b	1n	118	156	211	239
P21-20	pupa	10.42	b	1n	114	138	211	269
P21-21	adult	6.38	b	1n	116	138	211	269
P21-21	adult	6.83	Bb	2n
P21-21	adult	7.11	B	1n	116	138	211	239
P21-21	adult	6	b	1n	114	138	211	269
P21-21	adult	6.57	bb	2n	116116	156138	211211	275239
P21-21	adult	6.51	B	1n	114	138	211	275
P21-21	adult	6.91	B	1n	114	156	211	269
P21-21	adult	6.49	B	1n	114	138	211	269
P21-21	adult	5.34	b	1n	116	138	211	275
P21-21	adult	5.68	b	1n	116	156	211	269
P21-21	adult	7.28	B	1n	116	138	211	239
P21-21	adult	7.36	B	1n	116	138	211	275
P21-21	adult	8.02	B	1n	116	156	211	269	85	158	224	303	low amp	212	146	103	314
P21-21	adult	6.58	b	1n	114	156	211	275
P21-21	adult	6.69	b	1n	114	138	211	275
P21-21	adult	5.94	b	1n	114	156	211	269
P21-21	adult	6.38	Bb	2n
P21-21	adult	6.77	Bb	2n
P21-21	adult	6.44	b	1n	114	138	211	275
P21-21	adult	6.23	Bb	2n
P21-21	adult	7.19	b	1n	116	138	211	269
P21-21	adult	7.55	B	1n	116	138	211	269
P21-21	adult	7.29	B	1n	114	138	211	269
P21-21	adult	6.4	b	1n	116	138	211	275
P21-21	adult	5.77	b	1n	114	156	211	269
P21-21	adult	6.33	b	1n	116	156	211	269
P21-21	adult	5.82	Bb	2n
P21-21	adult	6.07	b	1n	116	156	211	275
P21-21	adult	5.84	b	1n	114	138	211	269
P21-21	adult	5.95	Bb	2n
P21-21	adult	5.49	Bb	2n
P21-21	adult	6.22	b	1n	114	138	211	275
P21-21	adult	6.42	Bb	2n
P21-21	adult	6.56	b	1n	114	156	211	269
P21-21	adult	6.92	b	1n	116	138	211	275
P21-21	adult	5.91	b	1n	116	138	211	275
P21-21	adult	6.31	b	1n	114	138	211	239
P21-21	adult	6.27	Bb	2n
P21-21	adult	6.19	Bb	2n
P21-21	adult	6.44	b	1n	114	156	211	275
P21-21	adult	6.92	b	1n	114	138	211	239
P21-21	adult	6.75	b	1n	114	156	211	269
P21-21	adult	6.63	b	1n	114	138	211	269
P21-21	adult	6.21	b	1n	116	156	211	269
P21-21	adult	7.55	b	1n	114	138	211	239
P21-21	adult	6.51	b	1n	116	138	211	269
P21-21	adult	5.05	b	1n	114	156	211	269
P21-21	adult	5.75	b	1n	116	138	211	269
P21-21	adult	5.47	b	1n	114	138	211	275
P21-21	adult	5.83	b	1n	116	156	211	269
P21-21	adult	6.85	b	1n	116	138	211	275
P21-21	adult	6.83	B	1n	116	156	211	275
P21-21	adult	6.54	b	1n	116	156	211	275
P21-21	adult	6.49	b	1n	114	156	211	269
P21-21	adult	6.5	B	1n	116	156	211	275
P21-21	adult	5.7	b	1n	114	156	211	269
P21-21	adult	6.32	b	1n	116	156	211	239
P21-21	adult	6.22	b	1n	116	138	211	269
P21-21	adult	7.18	b	1n	116	138	211	239
P21-21	adult	7.36	B	1n	114	156	211	269
P21-21	adult	7.33	B	1n	116	156	211	269
P21-21	adult	6.04	B	1n	114	156	211	275
P21-21	adult	6.22	b	1n	116	156	211	269
P21-21	adult	6.36	b	1n	116	138	211	269
P21-21	adult	6.43	b	1n	116	138	211	269
P21-21	adult	6.71	B	1n	114	138	211	269
P21-21	adult	7.24	b	1n	116	138	211	239
P21-21	adult	5.42	b	1n	116	156	211	269
P21-21	adult	6.93	b	1n	114	156	211	275
P21-21	adult	6.83	b	1n	116	156	211	275
P21-21	adult	6.28	b	1n	114	156	211	269
P21-21	adult	6.66	B	1n	116	156	211	275
P21-21	adult	6.18	b	1n	114	138	211	269
P21-21	adult	6.15	b	1n	116	138	211	269
P21-21	adult	5.88	b	1n	114	138	211	269
P21-21	adult	7.04	b	1n	116	138	211	269
P21-21	adult	6.76	B	1n	114	156	211	275
P21-21	adult	5.37	b	1n	114	138	211	239
P21-21	adult	5.97	b	1n	114	138	211	275
P21-21	adult	6.62	B	1n	114	156	211	269
P21-21	adult	6.01	b	1n	114	156	211	275
P21-21	adult	6.16	b	1n	116	138	211	275
P21-21	adult	5.7	b	1n	114	156	211	275
P21-21	adult	5.8	b	1n	114	138	211	275
P21-21	adult	5.78	b	1n	114	156	211	269
P21-21	adult	5.88	b	1n	116	156	211	269
P21-21	adult	7.36	B	1n	116	138	211	269
P21-21	adult	6.29	b	1n	114	156	211	239
P21-21	adult	6.76	b	1n	114	138	211	269
P21-21	adult	6.17	b	1n	116	138	211	239
P21-21	adult	6.9	B	1n	116	156	211	269
P21-21	adult	7.36	B	1n	116	138	211	269
P21-21	adult	6.74	B	1n	116	138	211	269
P21-21	adult	7.49	B	1n	116	138	211	269
P21-21	adult	5.67	b	1n	116	138	211	239
P21-21	adult	5.59	b	1n	114	138	211	239
P21-21	adult	7.63	B	1n	114	156	211	275
P21-24	pupa	10.98	b	1n	128	162	211	269
P21-24	pupa	14.85	BB	2n
P21-24	pupa	15.36	BB	2n
P21-25	adult	7.48	Bb	2n
P21-25	adult	5.68	b	1n	114	156	211	269
P21-25	adult	7.28	Bb	2n
P21-25	adult	6.1	b	1n	116	156	211	239
P21-25	adult	7.05	Bb	2n
P21-25	adult	5.41	b	1n	114	156	211	239
P21-25	adult	5.8	b	1n	116	138	211	269
P21-25	adult	6.6	b	1n	116	156	211	239
P21-25	adult	6.32	b	1n	116	156	211	275
P21-27	adult	4.94	b	1n	114	156	211	239
P21-27	adult	5.48	b	1n	114	156	211	239
P21-27	adult	4.86	b	1n	116	144	211	269
P21-27	adult	6.58	b	1n	114	156	211	239
P21-27	adult	7.14	Bb	2n
P21-27	adult	6.87	b	1n	128	158	211	239
P21-27	adult	6.12	b	1n	118	162	211	269
P21-27	adult	4.98	b	1n	128	144	211	269
P21-27	adult	7.88	bb	2n	114114	158138	211211	269239
P21-27	adult	6.21	b	1n	128	162	211	269
P21-27	adult	7.1	Bb	2n
P21-27	adult	7.8	b	1n	128	138	211	269
P21-27	adult	6.25	bb	2n	114114	138138	213211	275275
P21-27	adult	6.38	b	1n	128	138	211	269
P21-27	adult	7.41	Bb	2n
P21-27	adult	4.89	b	1n	114	156	211	239
P21-27	adult	4.51	b	1n	116	162	211	269
P21-27	adult	5.11	b	1n	116	156	211	239
P21-27	adult	6.77	b	1n	114	156	211	239
P21-27	adult	5.05	b	1n	114	138	213	275
P21-27	adult	6.79	Bb	2n
P21-27	adult	6.13	b	1n	118	162	213	275
P21-27	adult	6.77	Bb	2n
P21-27	adult	6.94	Bb	2n
P21-27	adult	7.95	Bb	2n
P21-27	adult	5.9	Bb	2n
P21-27	adult	6.83	b	1n	140	138	211	275
P21-27	adult	7.65	B	1n	116	156	213	275
P21-27	adult	7.12	Bb	2n
P21-27	pupa	8.25	b	1n	118	162	213	269
P21-27	pupa	9.81	b	1n	118	162	213	275
P21-27	pupa	13.3	bb	2n
P21-28	adult	5.63	b	1n	128	156	213	239
P21-28	adult	7.2	b	1n	114	156	213	239
P21-28	adult	5.49	b	1n	116	156	211	269
P21-28	adult	5.27	b	1n	128	162	207	269
P21-28	adult	2.15	b	1n	114	156	213	239
P21-28	adult	7.36	Bb	2n
P21-28	adult	5.82	b	1n	118	156	213	239
P21-28	adult	7.7	Bb	2n
P21-28	adult	4.84	bb	2n	116114	156144	211211	269239
P21-28	adult	6.28	b	1n	116	156	211	239
P21-28	adult	7.14	Bb	2n
P21-28	adult	5.38	b	1n	114	156	211	239
P21-28	adult	5.22	b	1n	114	156	211	269
P21-28	adult	5.98	b	1n	114	156	211	269
P21-28	adult	5.37	b	1n	128	156	211	239
P21-28	adult	7.76	Bb	2n
P21-28	adult	7.43	Bb	2n
P21-28	adult	5.61	b	1n	116	156	211	239
P21-28	adult	5.92	B	1n	118	156	211	269
P21-28	adult	6.36	b	1n	118	138	211	275
P21-28	adult	5.9	b	1n	116	156	211	275
P21-28	adult	7.87	Bb	2n
P21-28	adult	5.05	b	1n	116	156	211	239
P21-28	adult	6.16	b	1n	114	138	211	269
P21-28	adult	5.57	b	1n	128	144	213	239
P21-28	adult	7.63	BB	2n	140116	162156	211211	269239
P21-29	adult	7.86	Bb	2n
P21-29	adult	7.8	Bb	2n
P21-31	adult	5.58	b	1n	114	156	211	269
P21-31	adult	6.06	b	1n	128	156	213	275
P21-31	adult	6.41	b	1n	138	156	213	269
P21-31	adult	7.37	Bb	2n
P21-31	adult	7.21	bb	2n	118118	158158	207207	275269
P21-31	pupa	12.47	B	1n	114	156	207	275
P21-32	adult	7.69	Bb	2n
P21-32	adult	7.03	b	1n	114	156	211	239
P21-32	adult	7.53	Bb	2n
P21-32	adult	7.28	Bb	2n
P21-32	adult	5.57	b	1n	114	156	211	239
P21-32	adult	5.33	b	1n	140	162	211	239
P21-32	adult	6.8	b	1n	128	162	211	269
P21-32	pupa	11.34	b	1n	114	156	213	239
P21-32	pupa	10.57	B	1n	128	158	211	269
P21-32	pupa	12.96	b	1n	128	156	211	269
P21-32	pupa	12.47	B	1n	118	144	211	239
P21-33	adult	7.4	bb	2n	138114	156156	211207	269239
P21-34	adult	6.53	Bb	2n
P21-34	adult	7.18	Bb	2n
P21-34	adult	7.29	bb	2n	128116	138138	211211	275269
P21-34	adult	7.29	Bb	2n
P21-34	pupa	11.25	B	1n	140	138	211	239
P21-36	adult	5.59	Bb	2n
P21-36	adult	6.25	b	1n	128	162	211	269
P21-36	adult	5.79	b	1n	128	144	211	269
P21-36	adult	6.26	b	1n	114	144	211	269
P21-36	adult	5.07	b	1n	140	156	211	269
P21-36	adult	7.34	B	1n	114	144	211	269
P21-36	adult	7.38	B	1n	114	138	211	269
P21-36	adult	6.57	B	1n	116	138	211	269
P21-36	adult	6.62	B	1n	140	156	207	269
P21-36	adult	7.78	b	1n	118	158	211	269
P21-36	adult	4.57	b	1n	114	156	211	239
P21-36	adult	5.75	B	1n	114	156	211	263
P21-36	adult	6	b	1n	114	162	211	269
P21-36	adult	5.07	b	1n	114	156	207	239
P21-36	adult	5.34	b	1n	114	162	211	269
P21-36	adult	7.59	Bb	2n
P21-36	adult	5.95	B	1n	116	156	211	239
P21-36	adult	6.65	b	1n	128	160	211	269
P21-36	adult	7.39	Bb	2n
P21-36	adult	7.03	Bb	2n
P21-36	adult	6.76	B	1n	114	156	211	269
P21-36	adult	6.16	B	1n	114	162	211	275
P21-36	adult	5.31	B	1n	116	138	211	263
P21-36	adult	6.56	Bb	2n
P21-36	adult	7.6	Bb	2n
P21-36	adult	7.46	Bb	2n
P21-36	adult	7.68	BB	2n	116116	158138	211211	263263
P21-36	adult	6.8	b	1n	114	156	211	269
P21-37	adult	7.05	B	1n	116	156	211	269
P21-37	adult	7.03	Bb	2n
P21-37	adult	7.58	Bb	2n
P21-37	adult	4.9	b	1n	116	156	213	239
P21-37	adult	7	Bb	2n
P21-37	adult	6.8	B	1n	118	156	211	239
P21-37	adult	4.88	b	1n	116	156	211	239
P21-37	adult	7.77	Bb	2n
P21-37	adult	7.07	Bb	2n
P21-37	adult	6.62	Bb	2n
P21-37	adult	7.81	Bb	2n
P21-37	adult	7.66	Bb	2n
P21-37	adult	7.24	Bb	2n
P21-38	adult	6.5	b	1n	128	162	211	239
P21-38	adult	6.2	b	1n	114	144	211	239
P21-38	adult	5.9	b	1n	114	156	211	269
P21-38	adult	6.1	b	1n	114	162	213	269
P21-38	adult	5.9	b	1n	114	144	211	239
P21-38	adult	5.8	b	1n	114	156	211	239
P21-38	adult	4.9	b	1n	128	156	211	239
P21-38	adult	6	b	1n	118	144	211	239
P21-38	adult	6.5	b	1n	118	144	211	269
P21-38	adult	5.5	b	1n	114	144	211	239
P21-38	adult	6.6	b	1n	118	156	211	269
P21-38	adult	6.2	b	1n	114	138	211	239
P21-38	adult	5.9	b	1n	140	138	211	275
P21-38	adult	6.8	b	1n	114	156	211	269
P21-38	adult	9.7	b	1n	118	156	211	269	85	154	233-234	309	92	200	154	95	318
P21-38	adult	6.1	Bb	2n
P21-38	adult	6.6	Bb	2n
P21-38	adult	6.8	Bb	2n
P21-38	adult	5.84	b	1n	000	000	000	000
P21-38	adult	7.15	b	1n	116	156	211	239
P21-38	adult	5.9	b	1n	138	156	211	269
P21-38	adult	6.28	b	1n	000	000	000	000
P21-38	adult	6.48	b	1n	114	144	211	269
P21-38	adult	5.87	b	1n	114	144	211	239
P21-38	adult	7.08	b	1n	114	144	211	239
P21-38	adult	6.17	b	1n	114	156	211	269
P21-38	adult	6.61	b	1n	116	156	211	269
P21-38	adult	6.2	b	1n	114	156	211	275
P21-38	adult	6.31	b	1n	118	144	211	239
P21-38	adult	5.82	b	1n	114	138	211	239
P21-38	adult	7.74	B	1n	140	158	211	239
P21-38	adult	7.86	Bb	2n
P21-38	adult	5.36	b	1n	128	156	213	269
P21-38	adult	6.82	b	1n	114	156	211	239
P21-38	adult	6.05	b	1n	114	156	211	239
P21-38	adult	6.36	b	1n	114	144	211	269
P21-38	adult	6.22	b	1n	114	156	211	239
P21-38	adult	6.98	b	1n	114	156	211	239
P21-38	adult	5.85	b	1n	118	144	211	239
P21-38	adult	5.94	b	1n	114	162	211	269
P21-38	adult	5.71	b	1n	114	156	211	239
P21-38	adult	6.76	b	1n	140	138	211	239
P21-38	adult	6.85	b	1n	114	138	211	239
P21-38	adult	7.77	B	1n	114	138	211	275
P21-38	adult	6.21	b	1n	118	144	211	269
P21-38	adult	7.67	B	1n	118	144	211	239
P21-38	adult	5.9	b	1n	118	156	211	269
P21-38	adult	7.17	b	1n	140	138	211	239
P21-38	adult	7.55	b	1n	118	144	211	269
P21-38	adult	6.69	b	1n	114	144	211	269
P21-38	adult	5.97	b	1n	114	144	211	269
P21-38	adult	6.13	b	1n	140	138	211	239
P21-38	adult	6.33	b	1n	118	156	211	269
P21-38	adult	6.97	B	1n	128	162	211	275
P21-38	adult	7.19	b	1n	118	156	211	239
P21-38	adult	7.09	B	1n	114	156	211	239
P21-38	adult	5.58	b	1n	114	156	211	239
P21-38	adult	6.33	b	1n	114	156	211	239
P21-38	adult	5.51	b	1n	114	156	211	269
P21-38	adult	6.77	Bb	2n
P21-38	adult	6.52	b	1n	118	156	211	269
P21-38	adult	7.12	b	1n	114	156	211	269
P21-38	adult	6.12	b	1n	114	144	211	269
P21-38	adult	6.72	b	1n	114	156	211	269
P21-38	adult	6.56	b	1n	118	156	211	269
P21-38	adult	6.73	b	1n	116	138	211	239
P21-38	adult	6.47	b	1n	114	156	211	239
P21-38	adult	7.15	B	1n	140	138	211	275
P21-38	adult	7.11	b	1n	114	156	211	239
P21-38	adult	5.44	b	1n	128	156	211	269
P21-38	adult	6.49	b	1n	114	144	211	269
P21-38	adult	6.88	b	1n	114	156	211	269
P21-38	adult	5.16	b	1n	114	156	211	269
P21-38	adult	6.16	b	1n	118	156	211	269
P21-38	adult	6.52	b	1n	114	156	211	269
P21-38	adult	6.43	B	1n	114	156	211	269
P21-38	adult	6.16	b	1n	118	144	211	269
P21-38	adult	6.55	b	1n	116	138	211	239
P21-38	adult	7.26	B	1n	114	138	211	275
P21-38	adult	6.28	b	1n	118	156	211	269
P21-38	adult	7.73	b	1n	114	144	211	269
P21-38	adult	6.5	b	1n	118	156	211	239
P21-38	adult	5.98	b	1n	114	144	207	239
P21-38	adult	6.38	b	1n	114	156	211	239
P21-38	adult	6.9	b	1n	114	156	211	239
P21-38	adult	6.93	b	1n	114	144	211	269
P21-38	adult	7.45	B	1n	140	138	211	239
P21-38	adult	7.48	b	1n	114	156	211	239
P21-38	adult	6.09	b	1n	114	156	211	269
P21-38	adult	6.92	B	1n	140	138	211	239
P21-38	adult	7.06	b	1n	114	144	211	239
P21-38	adult	6.4	b	1n	118	156	211	269
P21-38	adult	6.97	B	1n	118	156	211	275
P21-38	adult	7.71	B	1n	114	156	211	269
P21-38	adult	7.11	B	1n	114	162	211	269
P21-38	adult	6.37	b	1n	114	144	211	239
P21-38	adult	7.56	b	1n	114	144	211	239
P21-38	adult	7.41	B	1n	114	156	211	239
P21-38	pupa	12.9	B	1n	116	138	211	275
P21-38	pupa	11.02	b	1n	128	156	211	269
P21-38	pupa	13.18	b	1n	128	138	211	269
P21-38	pupa	13.08	b	1n	114	156	211	269
P21-39	adult	8.6	Bb	2n
P21-39	adult	7.8	Bb	2n
P21-39	adult	7	Bb	2n
P21-39	adult	6.9	Bb	2n
P21-39	adult	8.1	b	1n	140	138	207	239	79	158	221	303	92	206	154	103	326
P21-39	adult	8.6	b	1n	114	158	211	239	85	154	224	307 or 309	92	206	154	93	318
P21-39	adult	4.7	b	1n	114	156	211	269
P21-39	adult	5.7	Bb	2n
P21-39	adult	4.7	b	1n	114	138	207	239
P21-39	adult	4.5	b	1n	116	158	211	269
P21-39	adult	5.2	b	1n	118	138	211	269
P21-39	adult	4.9	b	1n	116	158	211	269
P21-39	adult	4.2	b	1n	140	156	211	239
P21-39	adult	6.6	bb	2n	128114	158158	211211	239239
P21-39	adult	5.8	Bb	2n
P21-39	adult	4.9	b	1n	128	156	211	269
P21-39	adult	6.4	bb	2n	128114	156156	211211	269239
P21-39	adult	6.38	b	1n	116	162	213	275
P21-39	adult	7.59	Bb	2n
P21-39	adult	5.33	b	1n	116	156	211	269
P21-39	adult	6.82	b	1n	116	162	213	269
P21-39	adult	5.72	bb	2n	128114	156156	211211	269239
P21-39	adult	6.51	bb	2n	128114	156156	211211	269239
P21-39	adult	6.05	Bb	2n
P21-39	adult	6.97	bb	2n	128114	156156	211211	269239
P21-39	adult	7.23	bb	2n	128114	156156	211211	269239
P21-39	adult	7.76	bb	2n	128114	156156	211211	269239
P21-40	adult	7.8	Bb	2n
P21-40	adult	4.9	b	1n	114	158	211	263
P21-40	adult	5.6	b	1n	116	156	211	239
P21-40	adult	7.7	Bb	2n
P21-40	adult	6.7	Bb	2n
P21-40	adult	4.7	b	1n	140	156	211	275
P21-40	adult	7.5	Bb	2n
P21-40	adult	7.8	BB	2n	136128	156146	211211	269239
P21-40	adult	8.3	Bb	2n
P21-40	adult	5.5	b	1n	128	156	211	269
P21-40	adult	7.9	Bb	2n
P21-40	adult	7.1	Bb	2n
P21-40	adult	7.9	b	1n	118	158	211	239
P21-40	adult	8.2	Bb	2n
P21-40	adult	7.9	Bb	2n
P21-40	adult	7.6	Bb	2n
P21-40	adult	6.5	Bb	2n
P21-40	adult	7.7	Bb	2n
P21-40	adult	7.6	Bb	2n
P21-40	adult	7.4	Bb	2n
P21-40	adult	8	Bb	2n
P21-40	adult	8	Bb	2n
P21-40	pupa	12.59	b	1n	116	162	211	239
P21-41	adult	5.8	b	1n	114	156	211	269
P21-41	adult	5.7	b	1n	118	146	211	239
P21-41	adult	5.3	b	1n	114	158	211	239
P21-41	adult	6.3	b	1n	114	158	211	239
P21-41	adult	6.09	b	1n	114	138	207	239
P21-41	adult	6.66	b	1n	118	138	213	239
P21-41	adult	5.83	b	1n	114	156	211	239
P21-41	adult	4.3	b	1n	114	156	211	239
P21-41	adult	5.81	b	1n	114	156	211	269
P21-41	adult	5.94	b	1n	114	156	207	269
P21-41	adult	6.15	b	1n	114	156	207	275
P21-41	adult	6.23	b	1n	114	156	211	269
P21-41	adult	6.21	b	1n	114	156	207	239
P21-41	adult	6.06	b	1n	116	156	211	239
P21-41	adult	6.19	b	1n	140	158	207	275
P21-41	adult	7.68	Bb	2n
P21-41	adult	5.98	b	1n	114	156	207	239
P21-41	adult	6.38	b	1n	140	138	211	239
P21-41	adult	5.99	b	1n	114	156	211	239
P21-41	adult	6.44	b	1n	114	158	207	239
P21-41	adult	7.81	B	1n	118	144	211	239
P21-41	adult	7.85	bb	2n	118118	156138	211211	275269
P21-41	adult	7.04	b	1n	114	138	211	269
P21-41	adult	6.64	b	1n	114	158	211	239
P21-41	adult	6.56	b	1n	114	156	211	239
P21-41	adult	6.21	bb	2n	114114	156156	211207	275239
P21-41	adult	7.75	B	1n	114	138	213	275
P21-41	adult	6.26	b	1n	114	156	211	269
P21-41	adult	7.68	B	1n	116	156	211	269
P21-41	adult	6.55	b	1n	140	156	207	239
P21-41	adult	6.72	b	1n	114	158	211	269
P21-41	adult	7.04	b	1n	114	156	211	239
P21-41	adult	6.67	b	1n	114	156	207	269
P21-41	adult	6.69	b	1n	114	156	211	269
P21-41	adult	5.66	b	1n	114	138	207	239
P21-41	adult	7.04	B	1n	114	158	211	239
P21-41	adult	6.97	b	1n	114	158	211	275
P21-41	adult	7.08	b	1n	114	158	211	239
P21-41	adult	6.98	B	1n	114	156	211	269
P21-41	adult	6.04	b	1n	114	158	211	275
P21-42	adult	6.3	b	1n	114	158	211	239
P21-42	adult	6.7	b	1n	128	156	213	269
P21-42	adult	6.4	b	1n	114	156	213	269
P21-42	adult	6.2	b	1n	116	144	211	239
P21-42	adult	5.9	b	1n	116	156	213	269
P21-42	adult	6.5	b	1n	114	156	213	269
P21-42	adult	6.1	b	1n	128	156	213	269
P21-42	adult	6.5	b	1n	128	156	211	269
P21-42	adult	7.4	b	1n	116	156	211	269
P21-42	adult	6.5	b	1n	128	156	213	275
P21-42	adult	6.6	b	1n	140	138	211	239
P21-42	adult	8.4	Bb	2n
P21-42	adult	8.3	bb	2n	116116	156156	211211	275269
P21-42	adult	8.4	Bb	2n
P21-42	adult	8	Bb	2n
P21-42	adult	6.8	Bb	2n
P21-42	adult	6.8	Bb	2n	118118	156144	213211	275269
P21-42	adult	6.6	b	1n	118	156	211	269
P21-42	adult	8.8	Bb	2n
P21-42	adult	8.8	Bb	2n	116116	156138	211211	275239
P21-42	adult	6.6	b	1n	116	162	213	275
P21-42	adult	6.6	B	1n	114	158	213	269
P21-42	adult	6.52	b	1n	140	138	211	239
P21-42	adult	7.85	bb	2n	116114	158156	211211	275269
P21-42	adult	7.38	b	1n	128	156	213	269
P21-42	adult	6.16	b(b)	?	000	000	000	000
P21-42	adult	6.23	b	1n	140	156	211	239
P21-42	adult	7.13	bb	2n	116114	158156	211211	275269
P21-42	adult	6.61	b	1n	118	156	211	239
P21-42	adult	6.62	b	1n	128	156	213	269
P21-42	adult	7.88	bb	2n	116114	162138	211211	269269
P21-42	pupa	12.2	b	1n	116	156	211	275
P21-42	pupa	12.81	b	1n	114	162	211	239
P21-42	pupa	10.56	b	1n	140	162	211	239
P21-42	pupa	10.55	b	1n	114	156	207	275
P21-42	pupa	10.25	b	1n	140	158	211	239
P21-42	pupa	12.76	B	1n	116	162	213	239
P21-43	adult	8.4	Bb	2n
P21-43	adult	8.3	Bb	2n
P21-43	adult	6.5	b	1n	118	162	213	239
P21-43	adult	7.3	B	1n	116	156	211	239
P21-43	adult	7.1	Bb	2n
P21-43	pupa	10.79	B	1n	114	158	211	269
P21-49	adult	7.8	Bb	2n
P21-49	adult	7.8	Bb	2n	128128	162138	211211	239239
P21-49	adult	6.3	B	1n	118	158	211	239
P21-49	adult	7.1	Bb	2n
P21-49	adult	7.1	Bb	2n	144114	156144	213211	275239
P21-49	adult	8.1	Bb	2n
P21-49	adult	8.1	Bb	2n	118114	156138	211211	275269
P21-49	adult	8	b	1n	114	156	211	239
P21-52	adult	6.3	Bb	2n
P21-52	adult	6.3	Bb	2n	114114	156156	211211	269239
P21-52	adult	8.2	Bb	2n
P21-52	adult	8.2	Bb	2n	128114	160138	213213	239239
P21-52	adult	7.9	b	1n	140	138	211	269
P21-52	pupa	11.33	b	1n	118	158	211	269
P21-53	adult	6.5	Bb	2n
P21-53	adult	9.4	Bb	2n
P21-53	adult	8.6	Bb	2n
P21-53	adult	7.8	Bb	2n
P21-53	adult	9.4	Bb	2n
P21-53	adult	9.9	Bb	2n
P21-54	adult	8	bb	2n	116116	156138	211211	275239
P21-54	adult	6.2	bb	2n	116116	156138	211211	275239
P21-54	adult	7.6	b	1n	114	162	211	275
P21-54	adult	5.9	Bb	2n
P21-54	adult	7.6	Bb	2n
P21-54	adult	8.8	Bb	2n
P21-54	adult	8.6	Bb	2n
P21-54	adult	7.5	Bb	2n
P21-54	adult	6.8	Bb	2n
P21-54	adult	7.5	Bb	2n
P21-54	adult	8	b	1n	114	156	211	239
P21-54	adult	6.13	b	1n	114	158	211	239
P21-55	adult	6.1	bb	2n	114114	162156	213211	269239
P21-55	adult	8.3	bb	2n	114114	162156	211207	269239
P21-55	adult	8.2	Bb	2n
P21-55	adult	6.1	Bb	2n
P21-55	adult	6.5	Bb	2n
P21-55	adult	6.52	b	1n	114	156	211	269
P21-55	pupa	13.31	b	1n	140	162	211	239
P21-55	pupa	12.72	b	1n	114	156	211	269
P21-56	adult	9.8	Bb	2n
P21-56	adult	8.3	Bb	2n
P21-56	adult	8.3	Bb	2n
P21-56	pupa	10.84	B	1n	128	162	211	269
P21-56	pupa	12.56	b	1n	128	144	207	275
P21-56	pupa	10.24	b	1n	128	162	211	275
P21-56	pupa	10.43	b	1n	116	156	211	275
P21-56	pupa	10.4	b	1n	128	162	211	275
P21-56	pupa	9.11	B	1n	114	156	211	239
P21-56	pupa	10.9	b	1n	114	144	211	275
P21-56	pupa	12.38	b	1n	114	158	211	269
P21-56	pupa	12.98	b	1n	116	138	213	275
P21-56	pupa	10.76	b	1n	114	138	213	275
P21-56	pupa	13.6	B	1n	138	160	211	239
P21-56	pupa	13.54	BB	2n
P21-56	pupa	14.26	BB	2n
P21-57	pupa	9.63	B	1n	142	138	211	269
P21-57	pupa	11.62	B	1n	118	138	211	269
P21-57	pupa	10.7	B	1n	142	156	211	275
P21-57	pupa	12.6	b	1n	114	156	213	275
P21-57	pupa	10.91	b	1n	116	156	207	269
P21-57	pupa	13.27	b	1n	114	156	211	275
P21-57	pupa	10.11	b	1n	116	162	211	275
P21-58	pupa	10.58	b	1n	114	156	211	239
P21-58	pupa	10.88	b	1n	140	144	211	239
P21-58	pupa	10.57	B	1n	114	144	211	269
P21-59	pupa	13.05	B	1n	118	156	211	239
P21-59	pupa	13.07	B	1n	128	156	213	269
P21-59	pupa	12.38	b	1n	116	144	211	269
P21-59	pupa	12.09	b	1n	114	138	211	269
P21-59	pupa	12.25	b	1n	116	158	211	239
P21-59	pupa	13.18	bb	2n
P21-59	pupa	13.48	B	1n	114	156	213	239
P21-59	pupa	13.36	B	1n	142	138	211	269
P21-59	pupa	14.04	bb	2n
P21-59	pupa	14.05	bb	2n
P21-59	pupa	14.31	bb	2n
P21-59	pupa	14.38	bb	2n
P21-59	pupa	14.52	bb	2n
P21-59	pupa	14.65	bb	2n
P21-59	pupa	15.33	bb	2n
P21-61	pupa	10.92	b	1n	114	138	211	269
P21-63	pupa	11.95	b	1n	114	138	211	269
P21-64	pupa	10.83	b	1n	114	156	211	269
P21-64	pupa	11.02	b	1n	114	138	211	269
P21-66	pupa	11.89	b	1n	114	156	211	269
P21-66	pupa	9.36	b	1n	114	156	211	269
P21-68	pupa	11.47	b	1n	114	138	211	269
P21-68	pupa	9.52	b	1n	114	156	211	269
P21-70	adult	6.82	bb	2n	128116	158156	213211	275239
P21-70	adult	7.88	Bb	2n
P21-70	adult	6.92	Bb	2n
P21-70	adult	9.36	Bb	2n
P21-70	adult	8.59	bb	2n	116116	156156	213211	275239
P21-70	adult	6.54	B	1n	140	156	211	269
P21-70	adult	7.5	Bb	2n
P21-70	adult	10.51	Bb	2n
P21-70	adult	7.98	Bb	2n
P21-70	adult	7.25	Bb	2n
P21-70	adult	9.04	Bb	2n
P21-70	adult	8.76	bb	2n
P21-71	adult	5.37	b	1n	114	156	211	269
P21-71	adult	5.91	b	1n	114	138	211	269
P21-71	adult	5.67	b	1n	114	156	211	269
P21-71	adult	5.28	b	1n	114	156	211	269
P21-71	adult	5.85	b	1n	114	138	211	269
P21-71	adult	5.61	b	1n	114	138	211	269
P21-71	adult	4.97	b	1n	114	156	211	269
P21-71	adult	5.34	b	1n	114	138	211	269
P21-71	adult	5.14	b	1n	114	138	211	269
P21-71	adult	5.91	b	1n	114	138	211	269
P21-71	adult	6.59	b	1n	114	156	211	269
P21-71	adult	6.26	b	1n	114	138	211	269
P21-71	adult	7.41	B	1n	114	156	211	269
P21-71	adult	5.94	b	1n	114	138	211	269
P21-71	adult	5.82	b	1n	114	156	211	269
P21-71	adult	5.55	b	1n	114	156	211	269
P21-71	adult	6.06	b	1n	114	156	211	269
P21-71	adult	5.26	b	1n	114	138	211	269
P21-71	adult	5.55	b	1n	114	138	211	269
P21-71	adult	5.89	b	1n	114	156	211	269
P21-71	adult	6.35	b	1n	114	156	211	269
P21-71	adult	5.44	b	1n	114	138	211	269
P21-71	adult	5.46	b	1n	114	138	211	269
P21-71	adult	5.22	b	1n	114	156	211	269
P21-71	adult	5.4	b	1n	114	156	211	269
P21-71	adult	6.28	b	1n	118	138	211	269
P21-71	adult	6.53	b	1n	114	156	211	269
P21-71	adult	5.52	b	1n	114	138	211	269
P21-71	adult	6.95	b	1n	114	156	211	275
P21-71	adult	5.94	b	1n	114	156	211	269
P21-71	adult	5.15	b	1n	114	138	211	269
P21-71	adult	6.39	b	1n	114	138	211	269
P21-71	adult	6.38	b	1n	114	138	211	269
P21-71	adult	6.67	b	1n	114	156	211	269
P21-71	adult	5.97	b	1n	114	156	211	269
P21-71	adult	7.49	bb	2n	118114	158144	213211	275269
P21-71	adult	6.47	b	1n	114	156	211	269
P21-71	adult	6.27	b	1n	114	156	211	269
P21-71	pupa	10.85	b	1n	114	156	211	269
P21-71	pupa	9.22	b	1n	114	156	211	269
P21-71	pupa	11.62	b	1n	114	138	211	269
P21-71	pupa	9.67	b	1n	114	138	211	269
P21-71	pupa	10.91	b	1n	114	138	211	269
P21-71	pupa	10.7	b	1n	114	156	211	269
P21-71	pupa	10.34	bb	2n	114138	156156	211211	275275
P21-71	pupa	9.44	bb	2n	116138	156156	207211	239269
P21-71	pupa	10.13	bb	2n	114138	156156	207211	239269
P21-71	pupa	9.8	bb	2n	114118	138156	211211	239275
P21-71	pupa	9.06	bb	2n	114116	156158	211213	269275
P21-71	pupa	10.3	bb	2n	114116	156158	211211	269275
P21-71	pupa	9.9	bb	2n	114116	156158	211211	269275
P21-71	pupa	10.32	bb	2n	118128	158162	211213	239269
P21-71	pupa	10.03	bb	2n	118128	158162	211213	239269
P21-71	pupa	10.73	bb	2n	114140	156162	211211	269269
P21-71	pupa	9.73	bb	2n	114140	156156	211211	239269
P21-71	pupa	9.74	bb	2n	116128	158162	211211	239239
P21-72	adult	9.81	Bb	2n
P21-72	adult	8.89	B	1n	128	156	211	239	91	149	221	303	106	200	154	95	318
P21-72	adult	6.7	b	1n	116	156	211	239
P21-72	adult	7.96	B	1n	142	156	211	275
P21-72	adult	8.89	BB	2n	126114	158156	213211	269263
P21-72	adult	7.93	BB	2n	116116	162138	211211	269269
P21-72	adult	7.16	b	1n	118	156	211	239
P21-72	adult	7.47	B	1n	126	156	211	269
P21-72	adult	8.08	b	1n	128	158	211	239	85	154	224	301	92	212	154	111 or 113	318
P21-72	adult	6.56	B	1n	128	158	211	269
P21-72	adult	8.67	b	1n	126	156	211	239	91	158	224	309	92	206	146	93	318
P21-72	adult	8.67	Bb	2n
P21-72	adult	6.09	b	1n	128	162	211	269
P21-72	adult	6.88	b	1n	126	158	213	269
P21-72	adult	10.37	BB	2n	126116	158138	213211	269239
P21-72	adult	8.82	B	1n	114	162	211	269	85	154	221	317	112	200	154	93	318
P21-73	pupa	13.95	B	1n	118	144	211	275
P21-75	adult	8.91	Bb	2n
P21-75	adult	7.66	B	1n	114	156	211	269
P21-75	adult	6.63	b	1n	118	158	213	269
P21-75	adult	8.5	Bb	2n
P21-75	adult	9.19	Bb	2n
P21-75	adult	6.92	b	1n	128	156	211	239
P21-75	adult	7.46	B	1n	116	162	211	269
P21-75	adult	5.93	b	1n	116	156	211	239
P21-75	adult	8.19	Bb	2n
P21-75	adult	6.08	b	1n	126	158	211	239
P21-75	adult	6.24	b	1n	118	156	213	269
P21-75	adult	6.16	b	1n	126	158	213	269
P21-75	adult	6.73	b	1n	128	158	207	269
P21-75	pupa	12.91	b	1n	114	156	211	269
P21-76	adult	10.37	Bb	2n
P21-76	adult	8.32	Bb	2n
P21-76	adult	8.89	Bb	2n
P21-76	adult	9.64	Bb	2n
P21-76	adult	7.13	B	1n	114	144	211	275
P21-77	adult	6.01	b	1n	114	162	211	275
P21-77	adult	6.34	b	1n	116	156	211	239
P21-77	adult	6.39	b	1n	128	156	211	275
P21-77	adult	6.42	b	1n	118	144	211	239
P21-77	adult	6.87	b	1n	128	162	211	275
P21-77	adult	6.59	b	1n	114	162	211	275
P21-77	adult	6.09	b	1n	116	156	211	269
P21-77	adult	6.63	Bb	2n
P21-77	adult	6.91	b	1n	114	162	211	275
P21-77	adult	6.26	b	1n	128	156	211	239
P21-77	adult	5.72	b	1n	118	144	211	239
P21-77	adult	7.01	B	1n	114	138	211	275
P21-77	adult	6.82	Bb	2n
P21-77	adult	7.4	Bb	2n
P21-77	adult	6.82	bb	2n	118114	156156	211211	239239
P21-78	adult	7.43	bb	2n	140114	158158	211211	269263
P21-78	adult	7.87	bb	2n	140116	158158	211211	269263
P21-78	adult	7.9	bb	2n	140114	158158	211211	263239
P21-78	adult	8.53	bb	2n
P21-78	adult	8.56	bb	2n
P21-78	pupa	13.52	bb	2n
N/A (subsampling above 8.0 mg)	adult	8	Bb	2n
N/A (subsampling above 8.0 mg)	adult	8.4	Bb	2n
N/A (subsampling above 8.0 mg)	adult	8.4	Bb	2n
N/A (subsampling above 8.0 mg)	adult	8.4	Bb	2n
N/A (subsampling above 8.0 mg)	adult	8.5	Bb	2n
N/A (subsampling above 8.0 mg)	adult	8.1	Bb	2n
N/A (subsampling above 8.0 mg)	adult	8	Bb	2n
N/A (subsampling above 8.0 mg)	adult	8.1	Bb	2n
N/A (subsampling above 8.0 mg)	adult	8.1	Bb	2n
N/A (subsampling above 8.0 mg)	adult	8.2	Bb	2n
N/A (subsampling above 8.0 mg)	adult	8.05	Bb	2n
N/A (subsampling above 8.0 mg)	adult	8.2	Bb	2n
N/A (subsampling above 8.0 mg)	adult	8.03	Bb	2n
N/A (subsampling above 8.0 mg)	adult	8.23	Bb	2n
N/A (subsampling above 8.0 mg)	adult	8.19	Bb	2n
N/A (subsampling above 8.0 mg)	adult	8.03	Bb	2n
N/A (subsampling above 8.0 mg)	adult	8.16	Bb	2n
N/A (subsampling above 8.0 mg)	adult	8.08	Bb	2n
N/A (subsampling above 8.0 mg)	adult	8.15	Bb	2n
N/A (subsampling above 8.0 mg)	adult	8.06	Bb	2n
N/A (subsampling above 8.0 mg)	adult	8.3	Bb	2n
N/A (subsampling above 8.0 mg)	adult	8.3	Bb	2n
N/A (subsampling above 8.0 mg)	adult	8.3	Bb	2n
N/A (subsampling above 8.0 mg)	adult	8.3	Bb	2n
N/A (subsampling above 8.0 mg)	adult	8.3	Bb	2n
N/A (subsampling above 8.0 mg)	adult	8.47	Bb	2n
N/A (subsampling above 8.0 mg)	adult	8.41	Bb	2n
N/A (subsampling above 8.0 mg)	adult	8.48	Bb	2n
N/A (subsampling above 8.0 mg)	adult	8.46	Bb	2n
N/A (subsampling above 8.0 mg)	adult	8.32	Bb	2n
N/A (subsampling above 8.0 mg)	adult	8.44	Bb	2n
N/A (subsampling above 8.0 mg)	adult	8.33	Bb	2n
N/A (subsampling above 8.0 mg)	adult	8.45	Bb	2n
N/A (subsampling above 8.0 mg)	adult	8.41	Bb	2n
N/A (subsampling above 8.0 mg)	adult	8.48	Bb	2n
N/A (subsampling above 8.0 mg)	adult	8.49	Bb	2n
N/A (subsampling above 8.0 mg)	adult	8.43	Bb	2n
N/A (subsampling above 8.0 mg)	adult	8.3	Bb	2n
N/A (subsampling above 8.0 mg)	adult	8.29	Bb	2n
N/A (subsampling above 8.0 mg)	adult	8.35	Bb	2n
N/A (subsampling above 8.0 mg)	adult	8.5	Bb	2n
N/A (subsampling above 8.0 mg)	adult	8.5	Bb	2n
N/A (subsampling above 8.0 mg)	adult	8.7	Bb	2n
N/A (subsampling above 8.0 mg)	adult	8.5	Bb	2n
N/A (subsampling above 8.0 mg)	adult	8.5	Bb	2n
N/A (subsampling above 8.0 mg)	adult	8.5	Bb	2n
N/A (subsampling above 8.0 mg)	adult	8.5	Bb	2n
N/A (subsampling above 8.0 mg)	adult	8.69	Bb	2n
N/A (subsampling above 8.0 mg)	adult	8.54	Bb	2n
N/A (subsampling above 8.0 mg)	adult	8.54	Bb	2n
N/A (subsampling above 8.0 mg)	adult	8.74	Bb	2n
N/A (subsampling above 8.0 mg)	adult	8.63	Bb	2n
N/A (subsampling above 8.0 mg)	adult	8.57	Bb	2n
N/A (subsampling above 8.0 mg)	adult	8.58	Bb	2n
N/A (subsampling above 8.0 mg)	adult	8.56	Bb	2n
N/A (subsampling above 8.0 mg)	adult	8.7	Bb	2n
N/A (subsampling above 8.0 mg)	adult	8.7	Bb	2n
N/A (subsampling above 8.0 mg)	adult	8.6	Bb	2n
N/A (subsampling above 8.0 mg)	adult	8.9	Bb	2n
N/A (subsampling above 8.0 mg)	adult	8.9	Bb	2n
N/A (subsampling above 8.0 mg)	adult	8.8	Bb	2n
N/A (subsampling above 8.0 mg)	adult	8.9	Bb	2n
N/A (subsampling above 8.0 mg)	adult	8.8	Bb	2n
N/A (subsampling above 8.0 mg)	adult	8.8	Bb	2n
N/A (subsampling above 8.0 mg)	adult	8.8	Bb	2n
N/A (subsampling above 8.0 mg)	adult	8.8	Bb	2n
N/A (subsampling above 8.0 mg)	adult	8.8	Bb	2n
N/A (subsampling above 8.0 mg)	adult	8.8	Bb	2n
N/A (subsampling above 8.0 mg)	adult	8.79	Bb	2n
N/A (subsampling above 8.0 mg)	adult	8.85	Bb	2n
N/A (subsampling above 8.0 mg)	adult	8.78	Bb	2n
N/A (subsampling above 8.0 mg)	adult	8.76	Bb	2n
N/A (subsampling above 8.0 mg)	adult	8.85	Bb	2n
N/A (subsampling above 8.0 mg)	adult	8.95	Bb	2n
N/A (subsampling above 8.0 mg)	adult	8.78	Bb	2n
N/A (subsampling above 8.0 mg)	adult	8.84	Bb	2n
N/A (subsampling above 8.0 mg)	adult	8.79	Bb	2n
N/A (subsampling above 8.0 mg)	adult	9.2	Bb	2n
N/A (subsampling above 8.0 mg)	adult	9	Bb	2n
N/A (subsampling above 8.0 mg)	adult	9.2	Bb	2n
N/A (subsampling above 8.0 mg)	adult	9	Bb	2n
N/A (subsampling above 8.0 mg)	adult	9.2	Bb	2n
N/A (subsampling above 8.0 mg)	adult	9	Bb	2n
N/A (subsampling above 8.0 mg)	adult	9	Bb	2n
N/A (subsampling above 8.0 mg)	adult	9	Bb	2n
N/A (subsampling above 8.0 mg)	adult	9	Bb	2n
N/A (subsampling above 8.0 mg)	adult	9.1	Bb	2n
N/A (subsampling above 8.0 mg)	adult	9.13	Bb	2n
N/A (subsampling above 8.0 mg)	adult	9.14	Bb	2n
N/A (subsampling above 8.0 mg)	adult	9.22	Bb	2n
N/A (subsampling above 8.0 mg)	adult	9.25	Bb	2n
N/A (subsampling above 8.0 mg)	adult	9.17	Bb	2n
N/A (subsampling above 8.0 mg)	adult	9.22	Bb	2n
N/A (subsampling above 8.0 mg)	adult	9.13	Bb	2n
N/A (subsampling above 8.0 mg)	adult	9.04	Bb	2n
N/A (subsampling above 8.0 mg)	adult	9.18	Bb	2n
N/A (subsampling above 8.0 mg)	adult	9.18	Bb	2n
N/A (subsampling above 8.0 mg)	adult	9.4	Bb	2n
N/A (subsampling above 8.0 mg)	adult	9.4	Bb	2n
N/A (subsampling above 8.0 mg)	adult	9.4	Bb	2n
N/A (subsampling above 8.0 mg)	adult	9.3	Bb	2n
N/A (subsampling above 8.0 mg)	adult	9.4	Bb	2n
N/A (subsampling above 8.0 mg)	adult	9.3	Bb	2n
N/A (subsampling above 8.0 mg)	adult	9.3	Bb	2n
N/A (subsampling above 8.0 mg)	adult	9.3	Bb	2n
N/A (subsampling above 8.0 mg)	adult	9.3	Bb	2n
N/A (subsampling above 8.0 mg)	adult	9.34	Bb	2n
N/A (subsampling above 8.0 mg)	adult	9.44	Bb	2n
N/A (subsampling above 8.0 mg)	adult	9.48	Bb	2n
N/A (subsampling above 8.0 mg)	adult	9.39	Bb	2n
N/A (subsampling above 8.0 mg)	adult	9.3	Bb	2n
N/A (subsampling above 8.0 mg)	adult	9.44	Bb	2n
N/A (subsampling above 8.0 mg)	adult	9.37	Bb	2n
N/A (subsampling above 8.0 mg)	adult	9.41	Bb	2n
N/A (subsampling above 8.0 mg)	adult	9.32	Bb	2n
N/A (subsampling above 8.0 mg)	adult	9.33	Bb	2n
N/A (subsampling above 8.0 mg)	adult	9.32	Bb	2n
N/A (subsampling above 8.0 mg)	adult	9.5	Bb	2n
N/A (subsampling above 8.0 mg)	adult	9.74	Bb	2n
N/A (subsampling above 8.0 mg)	adult	9.6	Bb	2n
N/A (subsampling above 8.0 mg)	adult	9.55	Bb	2n
N/A (subsampling above 8.0 mg)	adult	9.63	Bb	2n
N/A (subsampling above 8.0 mg)	adult	9.67	Bb	2n
N/A (subsampling above 8.0 mg)	adult	9.57	Bb	2n
N/A (subsampling above 8.0 mg)	adult	9.66	Bb	2n
N/A (subsampling above 8.0 mg)	adult	9.68	Bb	2n
N/A (subsampling above 8.0 mg)	adult	9.7	Bb	2n
N/A (subsampling above 8.0 mg)	adult	9.53	Bb	2n
N/A (subsampling above 8.0 mg)	adult	9.54	Bb	2n
N/A (subsampling above 8.0 mg)	adult	9.5	Bb	2n
N/A (subsampling above 8.0 mg)	adult	9.58	Bb	2n
N/A (subsampling above 8.0 mg)	adult	9.68	Bb	2n
N/A (subsampling above 8.0 mg)	adult	9.74	Bb	2n
N/A (subsampling above 8.0 mg)	adult	9.63	Bb	2n
N/A (subsampling above 8.0 mg)	adult	9.51	Bb	2n
N/A (subsampling above 8.0 mg)	adult	9.73	Bb	2n
N/A (subsampling above 8.0 mg)	adult	9.68	Bb	2n
N/A (subsampling above 8.0 mg)	adult	9.9	Bb	2n
N/A (subsampling above 8.0 mg)	adult	9.8	Bb	2n
N/A (subsampling above 8.0 mg)	adult	9.9	Bb	2n
N/A (subsampling above 8.0 mg)	adult	9.8	Bb	2n
N/A (subsampling above 8.0 mg)	adult	9.82	Bb	2n
N/A (subsampling above 8.0 mg)	adult	9.97	Bb	2n
N/A (subsampling above 8.0 mg)	adult	9.99	Bb	2n
N/A (subsampling above 8.0 mg)	adult	9.93	Bb	2n
N/A (subsampling above 8.0 mg)	adult	9.88	Bb	2n
N/A (subsampling above 8.0 mg)	adult	9.89	Bb	2n
N/A (subsampling above 8.0 mg)	adult	9.85	Bb	2n
N/A (subsampling above 8.0 mg)	adult	9.92	Bb	2n
N/A (subsampling above 8.0 mg)	adult	9.97	Bb	2n
N/A (subsampling above 8.0 mg)	adult	9.77	Bb	2n
N/A (subsampling above 8.0 mg)	adult	9.99	Bb	2n
N/A (subsampling above 8.0 mg)	adult	9.79	Bb	2n
N/A (subsampling above 8.0 mg)	adult	9.89	Bb	2n
N/A (subsampling above 8.0 mg)	adult	9.85	Bb	2n
N/A (subsampling above 8.0 mg)	adult	9.99	Bb	2n
N/A (subsampling above 8.0 mg)	adult	9.89	Bb	2n
N/A (subsampling above 8.0 mg)	pupa	13.25	Bb	2n
N/A (subsampling above 8.0 mg)	pupa	13.25	Bb	2n
N/A (subsampling above 8.0 mg)	pupa	13.13	Bb	2n
N/A (subsampling above 8.0 mg)	pupa	13.31	Bb	2n
N/A (subsampling above 8.0 mg)	pupa	13.5	Bb	2n
N/A (subsampling above 8.0 mg)	pupa	13.28	Bb	2n
N/A (subsampling above 8.0 mg)	pupa	13.27	Bb	2n
N/A (subsampling above 8.0 mg)	pupa	13.39	Bb	2n
N/A (subsampling above 8.0 mg)	pupa	13.41	Bb	2n
N/A (subsampling above 8.0 mg)	pupa	13.41	Bb	2n
N/A (subsampling above 8.0 mg)	pupa	13.57	Bb	2n
N/A (subsampling above 8.0 mg)	pupa	13.63	Bb	2n
N/A (subsampling above 8.0 mg)	pupa	13.56	Bb	2n
N/A (subsampling above 8.0 mg)	pupa	13.59	Bb	2n
N/A (subsampling above 8.0 mg)	pupa	13.58	Bb	2n
N/A (subsampling above 8.0 mg)	pupa	13.73	Bb	2n
N/A (subsampling above 8.0 mg)	pupa	13.72	Bb	2n
N/A (subsampling above 8.0 mg)	pupa	13.87	Bb	2n
N/A (subsampling above 8.0 mg)	pupa	13.9	Bb	2n
N/A (subsampling above 8.0 mg)	pupa	13.92	Bb	2n
N/A (subsampling above 8.0 mg)	pupa	13.85	Bb	2n
N/A (subsampling above 8.0 mg)	pupa	13.85	Bb	2n
N/A (subsampling above 8.0 mg)	pupa	13.98	Bb	2n
N/A (subsampling above 8.0 mg)	pupa	13.82	Bb	2n
N/A (subsampling above 8.0 mg)	pupa	13.88	Bb	2n
N/A (subsampling above 8.0 mg)	pupa	13.76	Bb	2n
N/A (subsampling above 8.0 mg)	pupa	14.07	Bb	2n
N/A (subsampling above 8.0 mg)	pupa	14.14	Bb	2n
N/A (subsampling above 8.0 mg)	pupa	14.15	Bb	2n
N/A (subsampling above 8.0 mg)	pupa	14.25	Bb	2n
N/A (subsampling above 8.0 mg)	pupa	14.2	Bb	2n
N/A (subsampling above 8.0 mg)	pupa	14.24	Bb	2n
N/A (subsampling above 8.0 mg)	pupa	14.22	Bb	2n
N/A (subsampling above 8.0 mg)	pupa	14.1	Bb	2n
N/A (subsampling above 8.0 mg)	pupa	14.29	Bb	2n
N/A (subsampling above 8.0 mg)	pupa	14.42	Bb	2n
N/A (subsampling above 8.0 mg)	pupa	14.37	Bb	2n
N/A (subsampling above 8.0 mg)	pupa	14.46	Bb	2n
N/A (subsampling above 8.0 mg)	pupa	14.49	Bb	2n
N/A (subsampling above 8.0 mg)	pupa	14.34	Bb	2n
N/A (subsampling above 8.0 mg)	pupa	14.35	Bb	2n
N/A (subsampling above 8.0 mg)	pupa	14.63	Bb	2n
N/A (subsampling above 8.0 mg)	pupa	14.55	Bb	2n
N/A (subsampling above 8.0 mg)	pupa	14.52	Bb	2n
N/A (subsampling above 8.0 mg)	pupa	14.61	Bb	2n
N/A (subsampling above 8.0 mg)	pupa	14.68	Bb	2n
N/A (subsampling above 8.0 mg)	pupa	14.57	Bb	2n
N/A (subsampling above 8.0 mg)	pupa	14.68	Bb	2n
N/A (subsampling above 8.0 mg)	pupa	14.71	Bb	2n
N/A (subsampling above 8.0 mg)	pupa	14.83	Bb	2n
N/A (subsampling above 8.0 mg)	pupa	14.86	Bb	2n
N/A (subsampling above 8.0 mg)	pupa	14.93	Bb	2n
N/A (subsampling above 8.0 mg)	pupa	14.76	Bb	2n
N/A (subsampling above 8.0 mg)	pupa	14.96	Bb	2n
N/A (subsampling above 8.0 mg)	pupa	14.94	Bb	2n
N/A (subsampling above 8.0 mg)	pupa	14.99	Bb	2n
N/A (subsampling above 8.0 mg)	pupa	14.78	Bb	2n
N/A (subsampling above 8.0 mg)	pupa	14.88	Bb	2n
N/A (subsampling above 8.0 mg)	pupa	15.17	Bb	2n
N/A (subsampling above 8.0 mg)	pupa	15.13	Bb	2n
N/A (subsampling above 8.0 mg)	pupa	15.2	Bb	2n
N/A (subsampling above 8.0 mg)	pupa	15.17	Bb	2n
N/A (subsampling above 8.0 mg)	pupa	15.01	Bb	2n
N/A (subsampling above 8.0 mg)	pupa	15.05	Bb	2n
N/A (subsampling above 8.0 mg)	pupa	15.14	Bb	2n
N/A (subsampling above 8.0 mg)	pupa	15.24	Bb	2n
N/A (subsampling above 8.0 mg)	pupa	15.21	Bb	2n
N/A (subsampling above 8.0 mg)	pupa	15.1	Bb	2n
N/A (subsampling above 8.0 mg)	pupa	15.28	Bb	2n
N/A (subsampling above 8.0 mg)	pupa	15.4	Bb	2n
N/A (subsampling above 8.0 mg)	pupa	15.45	Bb	2n
N/A (subsampling above 8.0 mg)	pupa	15.41	Bb	2n
N/A (subsampling above 8.0 mg)	pupa	15.3	Bb	2n
N/A (subsampling above 8.0 mg)	pupa	15.49	Bb	2n
N/A (subsampling above 8.0 mg)	pupa	15.32	Bb	2n
N/A (subsampling above 8.0 mg)	pupa	15.36	Bb	2n

## Sheet: Readme
Description: Weight and genotype data of haploid and diploid male* S. invicta* Blank cells are reserved for individuals that were not genotyped at the locus named in the column Missing source colony values are noted as "N/A (subsampling above 8.0 mg)" *: Locus only used for a limited number of haploid males suspected to be diploid based on weight ‡: The primer set for locus C536 and another micro…
